# Supplementary material for: Enhanced De Novo Assembly of High Throughput Pyrosequencing Data Using Whole Genome Mapping
Source: PLoS One. 2013 Apr 17;8(4):e61762. doi: 10.1371/journal.pone.0061762 (PMC3629165; doi:10.1371/journal.pone.0061762)
Supplement: Table S1 — Summary of de novo contigs. (XLSX) [file pone.0061762.s001.xlsx]

## Sheet: Sheet1
Table S1 Summary of de novo contigs.
De novo contig	Contig size (bp)	Contig average sequence depth	Contig placement	Estimated copy number	Copy number in the final
1	551588	16.3	P. stuartii	0.929835	1
2	383118	16.8	P. stuartii	0.958357	1
3	315092	18.6	P. stuartii	1.06104	1
4	309730	17.8	P. stuartii	1.0154	1
5	227822	17.9	P. stuartii	1.02111	1
6	213482	17.8	P. stuartii	1.0154	1
7	207294	17.3	P. stuartii	0.98688	1
8	204641	18.4	P. stuartii	1.04963	1
9	200365	17.2	P. stuartii	0.981175	1
10	182726	17.2	P. stuartii	0.981175	1
11	176830	16.3	P. stuartii	0.929835	1
12	175769	18.4	P. stuartii	1.04963	1
13	168950	17.7	P. stuartii	1.0097	1
14	149208	18.8	P. stuartii	1.07245	1
15	137130	16	P. stuartii	0.912721	1
16	127089	17.6	P. stuartii	1.00399	1
17	108643	17.8	P. stuartii	1.0154	1
18	98915	17.8	P. stuartii	1.0154	1
19	95364	16.6	P. stuartii	0.946948	1
20	91951	19.1	P. stuartii	1.08956	1
21	86171	13.1	pMR00211	n/a	n/a
22	58104	32.1	a phage	n/a	n/a
23	39250	13.3	pMR00211	n/a	n/a
24	35056	17.7	P. stuartii	1.0097	1
25	34453	17.3	P. stuartii	0.98688	1
26	33462	18.6	P. stuartii	1.06104	1
27	27504	17.9	P. stuartii	1.02111	1
28	25715	18.1	P. stuartii	1.03252	1
29	21112	17.4	P. stuartii	0.992584	1
30	8447	13.1	pMR00211	n/a	n/a
31	8020	19.4	P. stuartii	1.10667	1
32	7911	37.9	P. stuartii	2.16201	2
33	7724	21.6	P. stuartii	1.23217	1
34	6448	12.6	pMR00211	n/a	n/a
35	5524	13.3	pMR00211	n/a	n/a
36	5389	34.6	pMR00211	n/a	n/a
37	5136	19.4	pMR00211	n/a	n/a
38	4431	17.5	P. stuartii	0.998289	1
39	3977	13.4	pMR00211	0.764404	1
40	3184	21.3	P. stuartii	1.21506	1
41	2610	131.2	P. stuartii	7.48431	7
42	2570	18	P. stuartii	1.02681	1
43	2406	19.9	P. stuartii	1.1352	1
44	2085	71.2	pMR00211	n/a	n/a
45	1785	123.5	P. stuartii	7.04507	7
46	1580	13.9	pMR00211	n/a	n/a
47	1577	10.9	pMR00211	n/a	n/a
48	1197	34.4	P. stuartii	1.96235	2
49	1064	59.6	pMR00211	n/a	n/a
50	1046	34.7	P. stuartii	1.97946	2
51	815	128.9	P. stuartii	7.35311	7
52	727	25.7	P. stuartii	1.46606	2
53	559	18.1	P. stuartii	1.03252	1
54	545	39	P. stuartii	2.22476	2
55	459	65.8	pMR00211	n/a	n/a
56	422	19.6	pMR00211	n/a	n/a
57	417	17.3	P. stuartii	0.98688	1
58	382	33.5	P. stuartii	1.91101	2
59	362	65.7	pMR00211	n/a	n/a
60	338	10.9	P. stuartii	0.621791	1
61	310	35.2	P. stuartii	2.00799	2
62	308	14	pMR00211	n/a	n/a
63	259	21.7	P. stuartii	1.23788	1
64	253	28.2	pMR00211	n/a	n/a
65	234	12.2	P. stuartii	0.69595	1
66	194	70.5	P. stuartii	4.02168	4
67	164	30.1	P. stuartii	1.71706	2
68	139	52.7	P. stuartii	3.00627	3
69	119	12.8	P. stuartii	0.730177	1
70	115	51.9	P. stuartii	2.96064	3
71	92	44	P. stuartii	2.50998	3
72	85	31.5	P. stuartii	1.79692	2
73	86	43	P. stuartii	2.45294	3
74	67	58.3	pMR00211	n/a	n/a
75	55	34	P. stuartii	1.93953	2
76	36	85.5	P. stuartii	4.87735	5
77	29	35.9	P. stuartii	2.04792	2
78	25	43.8	P. stuartii	2.49857	3
79	25	54.8	P. stuartii	3.12607	3
80	17	64.6	P. stuartii	3.68511	4
81	13	101.4	P. stuartii	5.78437	6
Sequence alignment depths for contigs 1-10 (in bold) were used to calculate average depth.
Average depth of 17.53 was used to estimate copy numbers of contig sequences in P. stuartii genome.
Copy numbers for contig sequences in the final P. stuartii complete sequence are listed for comparison.
